# Supplementary material for: Women with adenomyosis are at higher risks of endometrial and thyroid cancers: A population-based historical cohort study
Source: PLoS One. 2018 Mar 9;13(3):e0194011. doi: 10.1371/journal.pone.0194011 (PMC5844548; doi:10.1371/journal.pone.0194011)
Supplement: S1 Table — (XLSX) [file pone.0194011.s001.xlsx]

## Sheet: S1 Table
S1 Table. The proportion of women affected by adenomyosis or endometriosis in each stratum of birth year in LHID2000.
Stratum of birth year	Age in 1996	Age in 2011	Number of women	Number of women without adenomyosis and endometriosis	Women affected by adenomyosis or endometriosis		Women affected by adenomyosis only			Women affected by endometriosis only			Women affected by adenomyosis and endometriosis
					n	% in stratum	n	% in stratum	Median of age-at-onset	n	% in stratum	Median of age-at-onset	n	% in stratum
>1993			43524	43438	86	0.00197592	24	0.00055142	13.9014	62	0.0014245	14.6776	0	0
1993	3	18	6710	6676	34	0.00506706	11	0.00163934	16.9254	21	0.00312966	17.0979	2	0.000298063
1992	4	19	6462	6405	57	0.0088208	8	0.00123801	17.8426	45	0.00696379	17.6016	4	0.000619003
1991	5	20	6451	6364	87	0.0134863	19	0.00294528	18.5325	62	0.00961091	18.7447	6	0.000930088
1990	6	21	6617	6507	110	0.0166238	14	0.00211576	19.5222	89	0.0134502	18.9678	7	0.00105788
1989	7	22	6306	6155	151	0.0239454	32	0.00507453	20.5435	109	0.0172851	19.5702	10	0.00158579
1988	8	23	6777	6579	198	0.0292165	36	0.00531208	21.3018	141	0.0208057	20.6899	21	0.00309872
1987	9	24	6199	5970	229	0.0369414	35	0.00564607	22.1602	173	0.0279077	21.6756	21	0.00338764
1986	10	25	6236	5975	261	0.0418538	40	0.00641437	21.7467	199	0.0319115	21.9493	22	0.0035279
1985	11	26	7047	6700	347	0.0492408	63	0.00893997	23.718	238	0.0337732	22.8501	46	0.0065276
1984	12	27	7339	6921	418	0.056956	71	0.00967434	24.334	285	0.0388336	23.0226	62	0.00844802
1983	13	28	7659	7177	482	0.0629325	91	0.0118814	25.4045	329	0.042956	23.9945	62	0.00809505
1982	14	29	8036	7492	544	0.0676954	115	0.0143106	25.1691	357	0.0444251	24.2984	72	0.00895968
1981	15	30	8269	7637	632	0.07643	131	0.0158423	27.2033	370	0.0447454	25.5674	131	0.0158423
1980	16	31	8429	7711	718	0.0851821	170	0.0201685	27.911	401	0.0475739	26.3354	147	0.0174398
1979	17	32	8781	8033	748	0.0851839	157	0.0178795	28.898	443	0.0504498	27.1567	148	0.0168546
1978	18	33	8798	7990	808	0.0918391	176	0.0200045	30.104	454	0.0516026	27.7043	178	0.0202319
1977	19	34	8282	7503	779	0.0940594	166	0.0200435	30.7064	430	0.0519198	28.1068	183	0.0220961
1976	20	35	9196	8329	867	0.0942801	224	0.0243584	31.8111	446	0.0484993	29.6222	197	0.0214224
1975	21	36	8634	7820	814	0.0942784	192	0.0222377	33.0869	407	0.0471392	30.0233	215	0.0249016
1974	22	37	8990	8132	858	0.0954394	217	0.0241379	34.037	403	0.0448276	30.8282	238	0.0264739
1973	23	38	8736	7836	900	0.103022	256	0.029304	34.8624	409	0.0468178	31.4251	235	0.0269002
1972	24	39	8815	7849	966	0.109586	285	0.0323313	35.4634	424	0.0480998	32.2861	257	0.0291548
1971	25	40	8916	7912	1004	0.112607	362	0.0406012	37.1485	395	0.0443024	33.6181	247	0.027703
1970	26	41	9227	8131	1096	0.118782	393	0.0425924	37.8754	443	0.0480113	33.5332	260	0.0281782
1969	27	42	8940	7847	1093	0.12226	364	0.0407159	38.2327	415	0.0464206	34.9843	314	0.035123
1968	28	43	8669	7520	1149	0.132541	444	0.051217	39.7262	387	0.0446418	34.9843	318	0.0366824
1967	29	44	8328	7200	1128	0.135447	429	0.051513	40.4764	366	0.0439481	37.013	333	0.0399856
1966	30	45	8717	7505	1212	0.139039	532	0.0610302	41.4702	333	0.0382012	38.2505	347	0.0398073
1965	31	46	8679	7464	1215	0.139993	535	0.061643	42.2423	320	0.0368706	38.6461	360	0.0414794
1964	32	47	8662	7382	1280	0.147772	582	0.06719	42.6762	349	0.0402909	39.4908	349	0.0402909
1963	33	48	8710	7431	1279	0.146843	626	0.0718714	43.6153	321	0.0368542	40.909	332	0.0381171
1962	34	49	8520	7200	1320	0.15493	650	0.0762911	43.6263	327	0.0383803	41.7988	343	0.0402582
1961	35	50	8355	7093	1262	0.151047	659	0.0788749	44.6954	290	0.0347098	42.0027	313	0.0374626
1960	36	51	8258	7028	1230	0.148946	677	0.0819811	45.2539	245	0.0296682	42.4695	308	0.0372972
1959	37	52	8264	7135	1129	0.136617	620	0.0750242	45.4606	242	0.0292836	43.6222	267	0.0323088
1958	38	53	8033	6925	1108	0.137931	588	0.0731981	46.0383	257	0.031993	45.1718	263	0.0327399
1957	39	54	7409	6510	899	0.121339	529	0.0713996	46.5161	199	0.0268592	45.2293	171	0.02308
1956	40	55	7969	7021	948	0.118961	524	0.0657548	47.1431	212	0.0266031	45.9261	212	0.0266031
1955	41	56	7284	6506	778	0.106809	432	0.0593081	46.9418	184	0.0252608	46.1711	162	0.0222405
1954	42	57	7213	6477	736	0.102038	417	0.0578123	47.6797	175	0.0242617	47.0089	144	0.019964
1953	43	58	6737	6167	570	0.0846074	317	0.0470536	48.4408	132	0.0195933	47.2827	121	0.0179605
1952	44	59	6677	6183	494	0.0739853	278	0.0416355	48.7269	121	0.0181219	48.9446	95	0.0142279
1951	45	60	6888	6474	414	0.0601045	238	0.0345528	49.5715	91	0.0132114	49.5715	85	0.0123403
1950	46	61	5577	5311	266	0.0476959	151	0.0270755	50.0616	60	0.0107585	51.1417	55	0.00986193
1949	47	62	5285	5039	246	0.0465468	143	0.0270577	50.4312	60	0.0113529	51.7864	43	0.00813623
1948	48	63	4637	4443	194	0.0418374	117	0.0252318	51.603	51	0.0109985	52.1697	26	0.00560707
1947	49	64	4169	4042	127	0.0304629	66	0.0158311	53.1143	34	0.00815543	52.7899	27	0.00647637
1946	50	65	3389	3300	89	0.0262614	42	0.012393	52.8789	23	0.00678666	54.8638	24	0.00708174
1945	51	66	2996	2930	66	0.0220294	40	0.0133511	54.7885	15	0.00500668	54.3546	11	0.00367156
1944	52	67	3600	3560	40	0.0111111	25	0.00694444	54.2587	7	0.00194444	57.076	8	0.00222222
1943	53	68	3699	3633	66	0.0178427	37	0.0100027	56.4435	21	0.00567721	56.8186	8	0.00216275
1942	54	69	3680	3629	51	0.0138587	24	0.00652174	59.4483	18	0.0048913	60.9418	9	0.00244565
1941	55	70	3754	3717	37	0.00985615	19	0.00506127	59.2964	10	0.00266383	58.1492	8	0.00213106
<1941			62543	62274	269	0.00430104	145	0.0023184	67.6769	80	0.00127912	68.6639	44	0.000703516
Total			486077	452188	33889	0.0697194	13538	0.0278516		12480	0.0256749		7871	0.0161929
1951 ~ 1984			280419	249541	30878	0.110114	12447	0.0443871		10962	0.0390915		7469	0.0266351
