# Supplementary material for: Women with adenomyosis are at higher risks of endometrial and thyroid cancers: A population-based historical cohort study
Source: PLoS One. 2018 Mar 9;13(3):e0194011. doi: 10.1371/journal.pone.0194011 (PMC5844548; doi:10.1371/journal.pone.0194011)
Supplement: S2 Table — (XLSX) [file pone.0194011.s002.xlsx]

## Sheet: S2 Table
S2 Table. Distribution of cancer types in the endometriosis cohort.
Site of cancer (ICD-9-CM)	Number of cancer patients		Endometriosis diagnosed before cancer						Cancer diagnosed before endometriosis
			More than 6 months			Within 6 months			Within 6 months			More than 6 months
			n	%		n	%		n	%		n	%
Head and neck (140-149)	11		4	36.3636		0	0		0	0		7	63.6364
Esophagus (150)	0		0	0		0	0		0	0		0	0
Stomach (151)	10		6	60		1	10		1	10		2	20
Colon and rectum (153-154)	24		13	54.1667		1	4.16667		2	8.33333		8	33.3333
Liver (155)	6		5	83.3333		0	0		0	0		1	16.6667
Gallbladder and extra hepatic bile duct (156)	1		1	100		0	0		0	0		0	0
Pancreas (157)	0		0	0		0	0		0	0		0	0
Lung (162)	9		8	88.8889		0	0		1	11.1111		0	0
Melanoma (172)	1		1	100		0	0		0	0		0	0
Skin (173)	4		2	50		0	0		0	0		2	50
Breast (174)	97		57	58.7629		2	2.06186		2	2.06186		36	37.1134
Endometrium (182)	21		8	38.0952		6	28.5714		5	23.8095		2	9.52381
Cervix (179, 180)	19		3	15.7895		7	36.8421		5	26.3158		4	21.0526
Ovary (183)	45		17	37.7778		22	48.8889		3	6.66667		3	6.66667
Bladder (188)	1		1	100		0	0		0	0		0	0
Kidney (189)	8		6	75		0	0		0	0		2	25
Brain (191)	1		0	0		0	0		0	0		1	100
Thyroid (193)	30		18	60		1	3.33333		1	3.33333		10	33.3333
Lymphatic and hematopoietic tissue (200-208)	20		13	65		1	5		0	0		6	30
