# Supplementary material for: Women with adenomyosis are at higher risks of endometrial and thyroid cancers: A population-based historical cohort study
Source: PLoS One. 2018 Mar 9;13(3):e0194011. doi: 10.1371/journal.pone.0194011 (PMC5844548; doi:10.1371/journal.pone.0194011)
Supplement: S3 Table — (XLSX) [file pone.0194011.s003.xlsx]

## Sheet: S3 Table
S3 Table. Comparisons of demographic characteristics and comorbidities between endometriosis and endometriosis-free cohorts.
Demographic characteristics and comorbidities		Endometriosis-free		Endometriosis
		(n = 109,620)		(n = 10,962)
		n	%	n	%	p value
Birth Cohort						0.99
1951-1960		18580	17	1858	17
1961-1970		35510	32.4	3551	32.4
1971-1980		42120	38.4	4212	38.4
1981-1984		13410	12.2	1341	12.2
Geographic region						<0.0001
Northern		55561	50.7	5554	50.7
Central		21157	19.3	1645	15
Southern		28412	25.9	3410	31.1
Eastern and Islands		4489	4.1	352	3.21
Occupation						<0.0001
White-collar		67763	61.8	7234	66
Blue-collar		28901	26.4	2530	23.1
Retired and others		12956	11.8	1198	10.9
Urbanization level						<0.0001
Urban		68833	62.8	7270	66.3
Suburban		33446	30.5	3018	27.5
Rural		7340	6.7	673	6.14
Monthly income, NT$						<0.0001
≤15,840		41648	38	3643	33.2
15,841–25,000		49464	45.1	4856	44.3
≥25,001		18508	16.9	2463	22.5
Comorbidity
Chronic obstructive pulmonary disease		16606	15.2	2376	21.7	<0.0001
Hypertension		9215	8.41	1058	9.65	<0.0001
Hyperlipidemia		8135	7.42	1121	10.2	<0.0001
Diabetes		4727	4.31	545	4.97	0.0013
Coronary artery disease		3129	2.85	436	3.98	<0.0001
Chronic renal disease		2498	2.28	332	3.03	<0.0001
Pelvic inflammatory disease		21540	19.7	4076	37.2	<0.0001
