# Supplementary material for: Women with adenomyosis are at higher risks of endometrial and thyroid cancers: A population-based historical cohort study
Source: PLoS One. 2018 Mar 9;13(3):e0194011. doi: 10.1371/journal.pone.0194011 (PMC5844548; doi:10.1371/journal.pone.0194011)
Supplement: S4 Table — (XLSX) [file pone.0194011.s004.xlsx]

## Sheet: S4 Table
S4 Table. Comparison of the distributions of cancer-free survival between endometriosis and endometriosis-free cohorts.
Site of cancer (ICD-9-CM)	Endometriosis-free				Endeomtriosis				HR (95% CI) b
	n	Number of cancer	Rate a		n	Number of cancer	Rate a
Head and neck (140-149)	109620	107	0.24		10962	11	0.24		0.98 (0.52-1.83)
Stomach (151)	109210	50	0.11		10921	9	0.2		1.76 (0.85-3.61)
Colon and rectum (153-154)	109610	168	0.38		10961	23	0.51		1.29 (0.83-2.00)
Breast (174)	109600	886	2.02		10960	95	2.1		0.99 (0.80-1.23)
Endometrium (182)	109560	66	0.15		10956	15	0.33		1.89 (1.07-3.35) c
Cervix (179, 180)	109550	205	0.47		10955	12	0.27		0.56 (0.31-1.01)
Ovary (183)	109400	111	0.25		10940	23	0.51		2.01 (1.27-3.16) d
Thyroid (193)	109610	233	0.53		10961	29	0.64		1.11 (0.75-1.63)
Lymphatic and hematopoietic tissue (200-208)	109610	130	0.3		10961	19	0.42		1.37 (0.84-2.23)
a per 10000 person-year.
b Adjusted for the birth year and the significant variables in S3 Table.
c p value < 0.05.
d p value < 0.01.
